# Supplementary material for: Correct names for some of the closest relatives of Carica papaya: A review of the Mexican/Guatemalan genera Jarilla and Horovitzia
Source: PhytoKeys. 2013 Nov 19;(29):63–74. doi: 10.3897/phytokeys.29.6103 (PMC3881347; doi:10.3897/phytokeys.29.6103)
Supplement: XML Treatment for Horovitzia cnidoscoloides [file phytokeys.29.6103-treatment1.xml]

<!DOCTYPE tp:taxon-treatment
  PUBLIC "-//TaxonX//DTD Taxonomic Treatment Publishing DTD v0 20100105//EN" "tax-treatment-NSO.dtd">
<tp:taxon-treatment xmlns:tp="http://www.plazi.org/taxpub"><tp:treatment-meta><mixed-citation publication-type="journal"><person-group><name><surname>Carvalho</surname><given-names>Fernanda Antunes</given-names></name><name><surname>Renner</surname><given-names>Susanne S.</given-names></name></person-group><article-title>Correct names for some of the closest relatives of <italic>Carica papaya</italic>: A review of the Mexican/Guatemalan genera <italic>Jarilla</italic> and <italic>Horovitzia</italic></article-title><source>PhytoKeys</source><day>19</day><month>11</month><year>2013</year><volume>2013</volume><issue>29</issue><fpage>63</fpage><lpage>74</lpage><pub-id pub-id-type="doi">10.3897/phytokeys.29.6103</pub-id></mixed-citation></tp:treatment-meta><tp:nomenclature><tp:taxon-name>
                            <tp:taxon-name-part taxon-name-part-type="genus">Horovitzia</tp:taxon-name-part>
                            <tp:taxon-name-part taxon-name-part-type="species">cnidoscoloides</tp:taxon-name-part>
                        <object-id xmlns:xlink="http://www.w3.org/1999/xlink" xlink:type="simple">http://species-id.net/wiki/Horovitzia_cnidoscoloides</object-id>
								</tp:taxon-name><tp:taxon-authority>(Lorence &amp; R. Torres) V.M. Badillo, Rev. Fac. Agron. (Maracay) 43: 104. 1993.</tp:taxon-authority><tp:nomenclature-citation-list><tp:nomenclature-citation><tp:taxon-name>Carica cnidoscoloides</tp:taxon-name><comment> Lorence &amp; R. Torres, Syst. Bot. 13(1): 107–109, f.1. 1988.</comment></tp:nomenclature-citation></tp:nomenclature-citation-list></tp:nomenclature><tp:treatment-sec sec-type="Type"><title>Type:</title><p>Mexico. Oaxaca: Ixtlan, Sierra de Juárez, 9 March 1986, <italic>R. Torres &amp; P. Teonorio 8168</italic> (holotype: MEXU, a photo in GUADA; isotypes: BM, MO [MO-193213], NY[00112155]). Mexico. Oaxaca. Type locality, 25 May 1883, <italic>T. Cedillo &amp; Lorence 2347</italic> (paratype: MEXU, a photo in GUADA, a duplicate in MO); 4 Ago 1985, <italic>Lorence et al. 4733</italic> (paratype: MEXU, a duplicate in BM); 9 Mar 1985, <italic>C. Torres &amp; L. Tenorio 8167</italic> (paratype: MEXU); 27 Ago 1986, <italic>C. Torres &amp; L. Tenorio 8760</italic> (paratype: MEXU).</p><p><italic><tp:taxon-name>Horovitzia cnidoscoloides</tp:taxon-name></italic> is a small tree, 0.5–4 m tall endemic to Sierra de Juarez in Oaxaca, Mexico. It occurs in cloud forests from 800 to 1600 m above sea level. Unusual features are subcapitate stigma, and stinging hairs covering the entire plant.</p></tp:treatment-sec></tp:taxon-treatment>
