# Supplementary material for: Correct names for some of the closest relatives of Carica papaya: A review of the Mexican/Guatemalan genera Jarilla and Horovitzia
Source: PhytoKeys. 2013 Nov 19;(29):63–74. doi: 10.3897/phytokeys.29.6103 (PMC3881347; doi:10.3897/phytokeys.29.6103)
Supplement: XML Treatment for Jarilla chocola [file phytokeys.29.6103-treatment2.xml]

<!DOCTYPE tp:taxon-treatment
  PUBLIC "-//TaxonX//DTD Taxonomic Treatment Publishing DTD v0 20100105//EN" "tax-treatment-NSO.dtd">
<tp:taxon-treatment xmlns:tp="http://www.plazi.org/taxpub"><tp:treatment-meta><mixed-citation publication-type="journal"><person-group><name><surname>Carvalho</surname><given-names>Fernanda Antunes</given-names></name><name><surname>Renner</surname><given-names>Susanne S.</given-names></name></person-group><article-title>Correct names for some of the closest relatives of <italic>Carica papaya</italic>: A review of the Mexican/Guatemalan genera <italic>Jarilla</italic> and <italic>Horovitzia</italic></article-title><source>PhytoKeys</source><day>19</day><month>11</month><year>2013</year><volume>2013</volume><issue>29</issue><fpage>63</fpage><lpage>74</lpage><pub-id pub-id-type="doi">10.3897/phytokeys.29.6103</pub-id></mixed-citation></tp:treatment-meta><tp:nomenclature><tp:taxon-name>
                            <tp:taxon-name-part taxon-name-part-type="genus">Jarilla</tp:taxon-name-part>
                            <tp:taxon-name-part taxon-name-part-type="species">chocola</tp:taxon-name-part>
                        <object-id xmlns:xlink="http://www.w3.org/1999/xlink" xlink:type="simple">http://species-id.net/wiki/Jarilla_chocola</object-id>
								</tp:taxon-name><tp:taxon-authority>Standl. Publ. Field Mus. Nat. Hist., Bot. Ser. 17: 200. 1937.</tp:taxon-authority></tp:nomenclature><tp:treatment-sec sec-type="Type"><title>Type.</title><p>Mexico. Sonora: Chihuahua, Guasarema, Rio Mayo, 10 August 1936, <italic>H. S. Gentry 2366</italic> (holotype: F; isotypes: GUADA photo, K [K000500520], S [S-G-3434]). Mexico. Sonora: San Bernardo, Rio Mayo, 14 August 1935, <italic>H. S. Gentry 1624</italic> (paratype: F, duplicates in MEXU and K [000500521], a photo in GUADA).</p><!--PageBreak--><!--PageBreak--><p><italic><tp:taxon-name>Jarilla chocola</tp:taxon-name></italic> is an erect herb, with mostly lobate leaves and fruits with 5 longitudinal wings. The species occurs at low altitudes (100–1300 m) along the Pacific Coast from Sonora to El Salvador.</p></tp:treatment-sec></tp:taxon-treatment>
