# Supplementary material for: Correct names for some of the closest relatives of Carica papaya: A review of the Mexican/Guatemalan genera Jarilla and Horovitzia
Source: PhytoKeys. 2013 Nov 19;(29):63–74. doi: 10.3897/phytokeys.29.6103 (PMC3881347; doi:10.3897/phytokeys.29.6103)
Supplement: XML Treatment for Jarilla caudata [file phytokeys.29.6103-treatment3.xml]

<!DOCTYPE tp:taxon-treatment
  PUBLIC "-//TaxonX//DTD Taxonomic Treatment Publishing DTD v0 20100105//EN" "tax-treatment-NSO.dtd">
<tp:taxon-treatment xmlns:tp="http://www.plazi.org/taxpub"><tp:treatment-meta><mixed-citation publication-type="journal"><person-group><name><surname>Carvalho</surname><given-names>Fernanda Antunes</given-names></name><name><surname>Renner</surname><given-names>Susanne S.</given-names></name></person-group><article-title>Correct names for some of the closest relatives of <italic>Carica papaya</italic>: A review of the Mexican/Guatemalan genera <italic>Jarilla</italic> and <italic>Horovitzia</italic></article-title><source>PhytoKeys</source><day>19</day><month>11</month><year>2013</year><volume>2013</volume><issue>29</issue><fpage>63</fpage><lpage>74</lpage><pub-id pub-id-type="doi">10.3897/phytokeys.29.6103</pub-id></mixed-citation></tp:treatment-meta><tp:nomenclature><tp:taxon-name>
                            <tp:taxon-name-part taxon-name-part-type="genus">Jarilla</tp:taxon-name-part>
                            <tp:taxon-name-part taxon-name-part-type="species">caudata</tp:taxon-name-part>
                        <object-id xmlns:xlink="http://www.w3.org/1999/xlink" xlink:type="simple">http://species-id.net/wiki/Jarilla_caudata</object-id>
								</tp:taxon-name><tp:taxon-authority>(Brandegee) Standl., Contr. U.S. Natl. Herb. 23(4): 853. 1924.</tp:taxon-authority><xref ref-type="fig" rid="F4">Fig. 4</xref><tp:nomenclature-citation-list><tp:nomenclature-citation><tp:taxon-name>Carica caudata</tp:taxon-name><comment> Brandegee, Zoe 4: 401. 1894. Type: Mexico. Baja California Sur: Corral de Piedra, September 1893, <italic>Brandegee s.n.</italic> (holotype: UC[UC108333]).</comment></tp:nomenclature-citation><tp:nomenclature-citation><tp:taxon-name>Mocinna heterophylla</tp:taxon-name><comment> var. <italic>sesseana</italic> Ramírez, Anales Inst. Med.-Nac. Mexico 1: 207. 1894. Type: Plate II of Ramírez, 1894 (lectotype designated by <xref ref-type="bibr" rid="B5">Diaz-Luna and Lomeli-Sención 1992</xref>: 81). Mexico, Jalisco, Zacoalco de Torres, Las Moras, 5 June 2013, <italic>F. A. Carvalho 2239</italic> (epitype, designated here: M; isoepitypes: MEXU, NY).</comment></tp:nomenclature-citation><tp:nomenclature-citation><tp:taxon-name>Jarilla sesseana</tp:taxon-name><comment> (Ramírez) Rusby, Torreya 21: 47. 1921.</comment></tp:nomenclature-citation></tp:nomenclature-citation-list></tp:nomenclature><tp:treatment-sec sec-type="Remarks"><title>Remarks. </title><p><italic><tp:taxon-name>Jarilla caudata</tp:taxon-name></italic> is morphologically and phylogenetically closely related to <italic><tp:taxon-name>Jarilla heterophylla</tp:taxon-name></italic>. Their main distinguishing features are the fruits, which in <italic><tp:taxon-name>Jarilla caudata</tp:taxon-name></italic> can attain a length of 30 cm, having a smooth surface and 5 long, horn-like appendages (3–6 cm long). Other differences are given in the key. The species occurs in deciduous forests and fields of Baja California and central Mexico from 1500 to 1800 m above sea level.</p><fig id="F4" position="float" orientation="portrait"><label>Figure 4.</label><caption><p><italic><tp:taxon-name>Jarilla caudata</tp:taxon-name></italic> (Brandegee) Standl. <bold>A</bold> Epitype of <italic><tp:taxon-name>Mocinna heterophylla</tp:taxon-name></italic> La Llave (<italic>F.A. Carvalho 2240</italic>, M) <bold>B</bold> Habit <bold>C</bold> Male inflorescence <bold>D</bold> Staminate flower. <bold>E</bold> Pistillate flower <bold>F</bold> Fruits <bold>G</bold> Ovary unilocular and seeds <bold>H</bold> Tuber.</p></caption><graphic xmlns:xlink="http://www.w3.org/1999/xlink" xlink:href="PhytoKeys-029-063-g004.jpg" position="float" orientation="portrait" xlink:type="simple"/></fig></tp:treatment-sec><ref-list><ref id="B5"><mixed-citation xmlns:xlink="http://www.w3.org/1999/xlink" xlink:type="simple"><!--PageBreak--><person-group><name name-style="western"><surname>Diaz-Luna</surname><given-names>CL</given-names></name><name name-style="western"><surname>Lomelí-Sención</surname><given-names>JA</given-names></name></person-group> (<year>1992</year>)<source> Revisión del género <italic>Jarilla</italic> Rusby (Caricaceae). Acta Botánica Mexicana 20: 77–99. <ext-link ext-link-type="uri" xlink:href="http://www.redalyc.org/pdf/574/57402010.pdf" xlink:type="simple">http://www.redalyc.org/pdf/574/57402010.pdf</ext-link>  [accessed 30.07.2013]</source></mixed-citation></ref></ref-list></tp:taxon-treatment>
