# Supplementary material for: Correct names for some of the closest relatives of Carica papaya: A review of the Mexican/Guatemalan genera Jarilla and Horovitzia
Source: PhytoKeys. 2013 Nov 19;(29):63–74. doi: 10.3897/phytokeys.29.6103 (PMC3881347; doi:10.3897/phytokeys.29.6103)
Supplement: XML Treatment for Jarilla heterophylla [file phytokeys.29.6103-treatment4.xml]

<!DOCTYPE tp:taxon-treatment
  PUBLIC "-//TaxonX//DTD Taxonomic Treatment Publishing DTD v0 20100105//EN" "tax-treatment-NSO.dtd">
<tp:taxon-treatment xmlns:tp="http://www.plazi.org/taxpub"><tp:treatment-meta><mixed-citation publication-type="journal"><person-group><name><surname>Carvalho</surname><given-names>Fernanda Antunes</given-names></name><name><surname>Renner</surname><given-names>Susanne S.</given-names></name></person-group><article-title>Correct names for some of the closest relatives of <italic>Carica papaya</italic>: A review of the Mexican/Guatemalan genera <italic>Jarilla</italic> and <italic>Horovitzia</italic></article-title><source>PhytoKeys</source><day>19</day><month>11</month><year>2013</year><volume>2013</volume><issue>29</issue><fpage>63</fpage><lpage>74</lpage><pub-id pub-id-type="doi">10.3897/phytokeys.29.6103</pub-id></mixed-citation></tp:treatment-meta><tp:nomenclature><tp:taxon-name>
                            <tp:taxon-name-part taxon-name-part-type="genus">Jarilla</tp:taxon-name-part>
                            <tp:taxon-name-part taxon-name-part-type="species">heterophylla</tp:taxon-name-part>
                        <object-id xmlns:xlink="http://www.w3.org/1999/xlink" xlink:type="simple">http://species-id.net/wiki/Jarilla_heterophylla</object-id>
								</tp:taxon-name><tp:taxon-authority>(Cerv. ex La Llave) Rusby, Torreya 21(3): 50. 1921.</tp:taxon-authority><xref ref-type="fig" rid="F5">Fig. 5</xref><tp:nomenclature-citation-list><tp:nomenclature-citation><tp:taxon-name>Mocinna heterophylla</tp:taxon-name><comment> Cerv. ex La Llave, Reg. Trim. 1(3): 351. 1832. Type: Plate V of Ramírez, 1894 (neotype, designated by <xref ref-type="bibr" rid="B5">Diaz-Luna and Lomeli-Sención 1992</xref>: 88). Mexico, Jalisco, Zacoalco de Torres, Las Moras, 5 June 2013, <italic>F. A. Carvalho 2240</italic> (epitype, designated here: M; isoepitypes: MEXU, NY, K).</comment></tp:nomenclature-citation><tp:nomenclature-citation><tp:taxon-name>Carica nana</tp:taxon-name><comment> Benth., Pl. Hartw. 288. 1849. Type: Mexico. Guanajuato, Leon, <italic>K. T. Hartweg s.n</italic>. (holotype K [K000500519]; isotype: G-DC n.v.).</comment></tp:nomenclature-citation><tp:nomenclature-citation><tp:taxon-name>Papaya nana</tp:taxon-name><comment> (Benth.) A. DC., Prodr. 15(1): 415. 1864.</comment></tp:nomenclature-citation><tp:nomenclature-citation><tp:taxon-name>Jarilla nana</tp:taxon-name><comment> (Benth.) McVaugh, Fl. Novo-Galiciana 3: 475. 2001.</comment></tp:nomenclature-citation></tp:nomenclature-citation-list></tp:nomenclature><tp:treatment-sec sec-type="Remarks"><title>Remarks.</title><p>For differences from <italic><tp:taxon-name>Jarilla caudata</tp:taxon-name></italic> see under that species and in the key. <italic><tp:taxon-name>Jarilla heterophylla</tp:taxon-name></italic> occurs in oak forests, deciduous forests, and abandoned fields of central Mexico at 1500 to 2700 m above sea level.</p><fig id="F5" position="float" orientation="portrait"><label>Figure 5.</label><caption><p><italic><tp:taxon-name>Jarilla heterophylla</tp:taxon-name></italic> (Cerv. ex La Llave) Rusby. <bold>A</bold> Epitype of <italic><tp:taxon-name>Mocinna heterophylla</tp:taxon-name></italic> La Llave var. <italic>sesseana</italic> Ramírez (<italic>F.A. Carvalho 2239</italic>, M) <bold>B</bold> Female inflorescence (uniflora). <bold>C</bold> Female flower showing the short appendages at the base of the ovary <bold>D–E</bold> Fruits and seeds <bold>F</bold> male inflorescence <bold>G–H</bold> Staminate flowers.</p></caption><graphic xmlns:xlink="http://www.w3.org/1999/xlink" xlink:href="PhytoKeys-029-063-g005.jpg" position="float" orientation="portrait" xlink:type="simple"/></fig><!--PageBreak--><!--PageBreak--></tp:treatment-sec><ref-list><ref id="B5"><mixed-citation xmlns:xlink="http://www.w3.org/1999/xlink" xlink:type="simple"><!--PageBreak--><person-group><name name-style="western"><surname>Diaz-Luna</surname><given-names>CL</given-names></name><name name-style="western"><surname>Lomelí-Sención</surname><given-names>JA</given-names></name></person-group> (<year>1992</year>)<source> Revisión del género <italic>Jarilla</italic> Rusby (Caricaceae). Acta Botánica Mexicana 20: 77–99. <ext-link ext-link-type="uri" xlink:href="http://www.redalyc.org/pdf/574/57402010.pdf" xlink:type="simple">http://www.redalyc.org/pdf/574/57402010.pdf</ext-link>  [accessed 30.07.2013]</source></mixed-citation></ref></ref-list></tp:taxon-treatment>
